# Supplementary material for: TRIM28 represses renal cell carcinoma cell proliferation by inhibiting TFE3/KDM6A-regulated autophagy
Source: J Biol Chem. 2023 Mar 18;299(5):104621. doi: 10.1016/j.jbc.2023.104621 (PMC10141522; doi:10.1016/j.jbc.2023.104621)
Supplement: Supporting Table S1 [file mmc1.xlsx]

## Sheet: Sheet1
Oligo	5'----->3'
hGAPDH-RT-F	GAAGGTCGGAGTCAACGGATTT
hGAPDH-RT-R	ATGGGTGGAATCATATTGGAA
hACTB-RT-F	AGAGCTACGAGCTGCCTGAC
hACTB-RT-R	AGCACTGTGTTGGCGTACAG
hMAP1LC3B-ChIP-F	TGGAGGGGAAAGGATGGTCGG
hMAP1LC3B-ChIP-R	GCTGAGCCACAGGCGGGG
WIPI2-CHIP-F	TACGCAGAAAACAGACTCCC
WIPI2-CHIP-R	TTGGGTTCCGGTGGATCA
ATG3-RT-F	GATGGCGGATGGGTAGATACA
ATG3-RT-R	TCTTCACATAGTGCTGAGCAATC
ATP6V1A-RT-F	GAGATCCTGTACTTCGCACTGG
ATP6V1A-RT-R	GGGGATGTAGATGCTTTGGGT
BECN1-RT-F	ACCTCAGCCGAAGACTGAAG
BECN1-RT-R	AACAGCGTTTGTAGTTCTGACA
MAP1LC3B-RT-F	AAGGCGCTTACAGCTCAATG
MAP1LC3B-RT-R	CTGGGAGGCATAGACCATGT
WIPI2-RT-F	CCATCGTCAGCCTTAAAGCAC
WIPI2-RT-R	TCCAGGCATACTATCAGCCTC
ATG3-sgRNA-F	CACCGATGTAAAGGTCATAAGTTC
ATG3-sgRNA-R	AAACGAACTTATGACCTTTACATC
TRIM28-shRNA1-F	CCGGCTGAGACCAAACCTGTGCTTATACTAGTTAAGCACAGGTTTGGTCTCAGTTTTT
TRIM28-shRNA1-R	AATTAAAAACTGAGACCAAACCTGTGCTTAACTAGTATAAGCACAGGTTTGGTCTCAG
TRIM28-shRNA2-F	CCGGCCTGGCTCTGTTCTCTGTCCTTACTAGTAGGACAGAGAACAGAGCCAGGTTTTT
TRIM28-shRNA2-R	AATTAAAAACCTGGCTCTGTTCTCTGTCCTACTAGTAAGGACAGAGAACAGAGCCAGG
TFE3-shRNA1-F	CCGGATTGTTGCTGACATAGAATTACTCGAGTAATTCTATGTCAGCAACAATTTTTT
TFE3-shRNA1-R	AATTAAAAAATTGTTGCTGACATAGAATTACTCGAGTAATTCTATGTCAGCAACAAT
TFE3-shRNA2-F	CCGGGCCTGGAGTCCAGTTACAATGCTCGAGCATTGTAACTGGACTCCAGGCTTTTT
TFE3-shRNA2-R	AATTAAAAAGCCTGGAGTCCAGTTACAATGCTCGAGCATTGTAACTGGACTCCAGGC
KDM6A-shRNA1-F	CCGGGCATGAACACAGTTCAACTATTACTAGTATAGTTGAACTGTGTTCATGCTTTTT
KDM6A-shRNA1-R	AATTAAAAAGCATGAACACAGTTCAACTATACTAGTAATAGTTGAACTGTGTTCATGC
KDM6A-shRNA2-F	CCGGGCACATAGACTAAGGAATAAACTCGAGTTTATTCCTTAGTCTATGTGCTTTTT
KDM6A-shRNA2-R	AATTAAAAAGCACATAGACTAAGGAATAAACTCGAGTTTATTCCTTAGTCTATGTGC
Tfe3-shRNA1-F	CCGGGCCTAACATCAAACGCGAGATCTCGAGATCTCGCGTTTGATGTTAGGCTTTTT
Tfe3-shRNA1-R	AATTAAAAAGCCTAACATCAAACGCGAGATCTCGAGATCTCGCGTTTGATGTTAGGC
Tfe3-shRNA2-F	CCGGGCCCTTCTGGACCTACACTTTCTCGAGAAAGTGTAGGTCCAGAAGGGCTTTTT
Tfe3-shRNA2-R	AATTAAAAAGCCCTTCTGGACCTACACTTTCTCGAGAAAGTGTAGGTCCAGAAGGGC
TRIM28-rescure-F	cCgaAacAaaGccCgtCTtGatggctcttgcggagggtcct
TRIM28-rescure-R	tCaAGacGggCttTgtTtcGgggccctcagtggcagtagga
KDM6A-rescure-F	GAATGAATACCGTGCAGTTGTacatgaaagttccagggagcag
KDM6A-rescure-R	ACAACTGCACGGTATTCATTCccaatatggtatgaccaacatg
